# Supplementary material for: Food Neophobia in Children: A Case Study in Federal District/Brazil
Source: Nutrients. 2024 Sep 3;16(17):2962. doi: 10.3390/nu16172962 (PMC11397450; doi:10.3390/nu16172962)
Supplement: Supplementary file 1 [file nutrients-16-02962-s001.zip]

Archive with 1 entries (1 files):
- nutrients-3159209-supplementary.pdf
